# Supplementary material for: Soil C-N-P pools and stoichiometry as affected by intensive management of camellia oleifera plantations
Source: PLoS One. 2020 Sep 4;15(9):e0238227. doi: 10.1371/journal.pone.0238227 (PMC7473526; doi:10.1371/journal.pone.0238227)
Supplement: S2 Table — (TXT) [file pone.0238227.s002.txt]

Plot ID	Plantation types	Soil depth (cm)	C (g kg-1)	N (g kg-1)	P (g kg-1)	C/N	C/P	N/P	C pool	N pool	P pool
001	Pure	0-10	11.5685	1.434	0.2591	8.0672942817	44.648784253	5.5345426476	14.47386736	1.794141487	0.324171589
001	Pure	10-20	6.2176	1.0689	0.2266	5.816821031	27.438658429	4.7171226831	7.61277794	1.308752306	0.277447163
001	Pure	20-30	3.5291	0.7128	0.2264	4.9510381594	15.587897527	3.148409894	4.653181641	0.939839583	0.29851246
001	Pure	30-50	3.4466	0.7943	0.2244	4.3391665618	15.359180036	3.5396613191	4.205512258	0.969198162	0.273810988
001	Pure	50-100	3.2877	0.7522	0.234	4.3707790481	14.05	3.2145299145	3.646484281	0.834287032	0.259536248
002	Pure	0-10	14.4447	1.7377	0.5732	8.3125395638	25.200104676	3.031577111	17.85935389	2.148483475	0.708701576
002	Pure	10-20	11.2021	1.4764	0.4342	7.5874424275	25.799401198	3.4002763703	13.53981219	1.784502791	0.524811103
002	Pure	20-30	7.0081	1.1531	0.3282	6.0776168589	21.35313833	3.5134064595	8.448184959	1.390048954	0.395641373
002	Pure	30-50	5.9874	1.1052	0.3477	5.4174809989	17.220017256	3.1786022433	6.777766641	1.251091908	0.393598133
002	Pure	50-100	4.5024	0.8415	0.3193	5.3504456328	14.1008456	2.6354525525	5.703602207	1.066005077	0.404486537
003	Pure	0-10	11.2333	1.429	0.3361	7.8609517145	33.422493306	4.2517108004	16.14112877	2.0533301	0.48294209
003	Pure	10-20	7.045	1.1114	0.2726	6.3388518985	25.843727073	4.0770359501	10.2920405	1.62364426	0.39824134
003	Pure	20-30	2.9777	0.6576	0.2495	4.5281326034	11.934669339	2.6356713427	4.23339609	0.93490992	0.35471415
003	Pure	30-50	6.7484	1.0675	0.2798	6.3216861827	24.118656183	3.8152251608	8.84985176	1.3999195	0.36692972
003	Pure	50-100	6.645	1.096	0.2752	6.0629562044	24.146075581	3.9825581395	8.982711	1.4815728	0.37201536
004	Pure	0-10	19.0034	1.323	0.1443	14.363869992	131.69369369	9.1683991684	23.75425	1.65375	0.180375
004	Pure	10-20	4.4035	0.6668	0.1136	6.6039292142	38.763204225	5.8697183099	6.6510464	1.00713472	0.17158144
004	Pure	20-30	3.6261	0.6166	0.1278	5.8807979241	28.373239437	4.8247261346	5.71038228	0.97102168	0.20125944
004	Pure	30-50	3.0967	0.5773	0.1196	5.3641087823	25.892140468	4.8269230769	4.91074686	0.91548234	0.18966168
004	Pure	50-100	2.4961	0.5668	0.1373	4.4038461538	18.179898034	4.128186453	3.72592847	0.84606236	0.20494771
005	Pure	0-10	29.0484	2.9169	0.4387	9.9586547362	66.214725325	6.6489628448	32.61844836	3.27538701	0.49261623
005	Pure	10-20	17.8955	2.1134	0.4301	8.4676350904	41.607765636	4.9137409905	24.4309366	2.88521368	0.58717252
005	Pure	20-30	10.9531	1.9499	0.4163	5.6172624237	26.310593322	4.683881816	14.71329923	2.61930067	0.55921579
005	Pure	30-50	10.9031	1.3438	0.3796	8.1136329811	28.72260274	3.5400421496	14.37137611	1.77126278	0.50035076
005	Pure	50-100	16.6562	1.3431	0.3986	12.401310401	41.786753638	3.3695434019	22.72238804	1.83225702	0.54377012
006	Pure	0-10	14.345						18.817771
006	Pure	10-20	11.5024	1.2748	0.3346	9.0229055538	34.376569038	3.8099222953	15.9423264	1.7668728	0.4637556
006	Pure	20-30	10.5907	1.2489	0.3734	8.4800224197	28.362881628	3.3446705945	14.38852502	1.69675554	0.50730124
006	Pure	30-50	6.1031	0.8346	0.424	7.3126048406	14.394103774	1.9683962264	7.28527047	0.99626202	0.5061288
006	Pure	50-100	5.7406	0.6011	0.3885	9.5501580436	14.776319176	1.5472329472	7.864622	0.823507	0.532245
007	Pure	0-10	21.2882	2.1327	0.3049	9.981807099	69.820268941	6.9947523778	25.70458836	2.57514377	0.368153672
007	Pure	10-20	10.2005	1.1526	0.2549	8.849991324	40.017653982	4.5217732444	12.4631902	1.40827146	0.3114423
007	Pure	20-30	3.9932	0.7097	0.2468	5.6266027899	16.179902755	2.8756077796	4.857987626	0.863396228	0.300248259
007	Pure	30-50	2.6059	0.5717	0.2519	4.5581598741	10.344978166	2.2695514093	3.408102672	0.747692658	0.32944513
007	Pure	50-100	2.7047	0.5691	0.2737	4.7525918116	9.8819875776	2.0792838875	3.558984174	0.74885122	0.360148619
008	Pure	0-10	11.8453	1.1883	0.1594	9.9682740049	74.311794228	7.4548306148	12.82464003	1.286545697	0.172578797
008	Pure	10-20	3.7485	0.6642	0.161	5.6436314363	23.282608696	4.1254658385	5.132283658	0.909393839	0.220434219
008	Pure	20-30	3.2172	0.6555		4.9080091533			4.477395395	0.912263049
008	Pure	30-50	2.2933	0.5132	0.1488	4.4686282151	15.411962366	3.4489247312	3.30945959	0.740598553	0.214733174
008	Pure	50-100	0
009	Pure	0-10	12.5593	1.0558	0.3917	11.895529456	32.063569058	2.6954301762	9.751461144	0.81975848	0.304128998
009	Pure	10-20	5.0366	0.6066	0.3775	8.3030003297	13.341986755	1.6068874172	3.38629259	0.407839631	0.253807222
009	Pure	20-30	2.7005	0.3745	0.2479	7.2109479306	10.893505446	1.5106897943	1.694228164	0.234952212	0.155526444
009	Pure	30-50	0.2189	0.3465	0.2278	0.6317460317	0.9609306409	1.521071115	0.179139494	0.283562515	0.186422918
009	Pure	50-100	5.0977	0.2921	0.2607	17.451900034	19.553893364	1.1204449559	6.046313268	0.346455873	0.309212757
010	Pure	0-10	15.6453	1.4646	0.2726	10.682302335	57.392883346	5.3727072634	18.04215996	1.68897672	0.31436232
010	Pure	10-20	10.9873	1.0701	0.2239	10.267545089	49.072353729	4.7793657883	13.97254941	1.36084617	0.28473363
010	Pure	20-30	10.732	0.9566	0.2268	11.218900272	47.319223986	4.2178130511	14.7661588	1.31618594	0.31205412
010	Pure	30-50	4.9122	0.5866	0.2018	8.374019775	24.341922696	2.9068384539	7.08240996	0.84575988	0.29095524
010	Pure	50-100	17.285	0.4806	0.1899	35.965459842	91.021590311	2.5308056872	25.177331	0.70004196	0.27660834
011	Pure	0-10	11.5924	1.45	0.3112	7.9947586207	37.250642674	4.6593830334	13.5804966	1.698675	0.3645708
011	Pure	10-20	8.3929	1.0744	0.3101	7.8117088608	27.065140277	3.4646888101	10.02364047	1.28315592	0.37035243
011	Pure	20-30	7.2627	1.0766	0.2723	6.7459595021	26.671685641	3.9537275064	8.53221996	1.26478968	0.31989804
011	Pure	30-50	5.7174	0.9981	0.3098	5.7282837391	18.455132343	3.2217559716	6.97579974	1.21778181	0.37798698
011	Pure	50-100	8.0461	0.9613	0.3097	8.3700197649	25.98030352	3.1039715854	10.50096511	1.25459263	0.40418947
012	Mixed	0-10	18.0237	0.5359	0.6025	33.632580705	29.914854772	0.8894605809	17.42531316	0.51810812	0.582497
012	Mixed	10-20	12.4039	0.3989	0.5919	31.09526197	20.956073661	0.6739314073	13.63684766	0.43855066	0.65073486
012	Mixed	20-30	12.1662	0.4154	0.5608	29.287915262	21.694365193	0.7407275321	14.69920284	0.50188628	0.67755856
012	Mixed	30-50	11.5851	0.3308	0.6179	35.02146312	18.749150348	0.535361709	13.04366409	0.37244772	0.69569361
012	Mixed	50-100	5.2038	0.238	0.4928	21.864705882	10.559659091	0.4829545455	6.64108956	0.3037356	0.62891136
013	Mixed	0-10	24.1349	2.6368	0.3654	9.1531022451	66.050629447	7.2162014231	22.11963585	2.4166272	0.3348891
013	Mixed	10-20	16.7033	2.2876	0.3492	7.3016698724	47.833046964	6.5509736541	19.19376203	2.62868116	0.40126572
013	Mixed	20-30	10.621	1.7714	0.3025	5.9958225133	35.110743802	5.8558677686	12.8068018	2.13595412	0.3647545
013	Mixed	30-50	7.8863	1.4541	0.2823	5.4234921945	27.935883812	5.1509032944	10.46354284	1.92929988	0.37455564
013	Mixed	50-100	5.7984	1.3588	0.3016	4.2672946718	19.225464191	4.5053050398	7.7292672	1.8112804	0.4020328
014	Mixed	0-10	32.576	3.6289	0.4668	8.9768249332	69.785775493	7.7739931448	27.9469504	3.11323331	0.40046772
014	Mixed	10-20	23.7108	2.6221	0.3759	9.0426757179	63.077414206	6.9755254057	23.97398988	2.65120531	0.38007249
014	Mixed	20-30	14.8922	1.8319	0.3211	8.1293738741	46.378698225	5.7050763002	19.06797288	2.34556476	0.41113644
014	Mixed	30-50	7.3783	1.383	0.3005	5.3349963847	24.553410982	4.6023294509	9.88028153	1.8519753	0.40239955
014	Mixed	50-100	6.607	1.2828	0.3239	5.150452136	20.398271071	3.9604816301	8.067147	1.5662988	0.3954819
015	Mixed	0-10	35.7576	3.2685	0.4126	10.94006425	86.664081435	7.9217159476	39.30475392	3.5927352	0.45352992
015	Mixed	10-20	20.7965	2.3431	0.3413	8.8756348427	60.933196601	6.865221213	26.72142285	3.01064919	0.43853637
015	Mixed	20-30	14.6565	1.4708	0.3261	9.9649850422	44.944802208	4.5102729224	17.558487	1.7620184	0.3906678
015	Mixed	30-50	17.7202	1.7645	0.345	10.042618305	51.362898551	5.1144927536	24.94295352	2.4837102	0.485622
015	Mixed	50-100	11.776	1.5479	0.3071	7.6077265973	38.345815695	5.0403777271	15.8693376	2.08595004	0.41384796
016	Mixed	0-10	13.2029	1.9883	0.2777	6.64029573	47.543752251	7.1598847677	10.46008462	1.575243792	0.220009657
016	Mixed	10-20	8.463	1.2523	0.2207	6.7579653438	38.346171273	5.674218396	6.224811251	0.921107306	0.162332015
016	Mixed	20-30	12.0446	1.6911	0.2462	7.1223464018	48.922014622	6.8688058489	7.215977361	1.013146083	0.147499595
016	Mixed	30-50	6.9777	1.3085	0.2588	5.3325945739	26.961746522	5.0560278207	5.469460027	1.025665828	0.202860005
016	Mixed	50-100	5.4793	1.0506	0.2347	5.2154007234	23.345973583	4.4763527908	1.693786996	0.324766415	0.072551568
017	Mixed	0-10	22.6991	2.6574	0.3392	8.5418454128	66.919516509	7.8343160377	25.81795634	3.02252676	0.38580608
017	Mixed	10-20	15.8	1.7378	0.2905	9.0919553458	54.388984509	5.9820998279	18.2095	2.0028145	0.33480125
017	Mixed	20-30	15.4472	1.9403	0.2891	7.9612431067	53.432030439	6.7115185057	16.85135048	2.11667327	0.31537919
017	Mixed	30-50	14.2469	1.8191	0.2799	7.8318399208	50.899964273	6.4991068239	13.63000923	1.74033297	0.26778033
017	Mixed	50-100	7.4157	1.1224	0.2297	6.607002851	32.284283848	4.8863735307	9.26665872	1.40255104	0.28703312
018	Mixed	0-10	34.0426	2.8413	0.4152	11.981346567	81.990847784	6.8432080925	38.65877656	3.22658028	0.47150112
018	Mixed	10-20	17.3041	1.7993	0.3197	9.6171288835	54.126055677	5.6280888333	20.87393583	2.17049559	0.38565411
018	Mixed	20-30	15.896	1.7549	0.32	9.0580659867	49.675	5.4840625	21.38012	2.3603405	0.4304
018	Mixed	30-50	9.3369	1.3999	0.2917	6.6696906922	32.008570449	4.7991086733	12.69538293	1.90344403	0.39662449
018	Mixed	50-100	5.9857	1.1579	0.285	5.1694446843	21.00245614	4.0628070175	8.59666234	1.66297598	0.409317
019	Mixed	0-10	14.1414	1.9787	0.3187	7.1468135645	44.372136806	6.208660182	4.36827846	0.61122043	0.09844643
019	Mixed	10-20	12.788	1.5612	0.2837	8.1911350243	45.075784279	5.5029961227	4.4259268	0.54033132	0.09818857
019	Mixed	20-30	11.5005	1.6775	0.3023	6.8557377049	38.043334436	5.5491233874	4.0688769	0.5934995	0.10695374
019	Mixed	30-50	7.6897	1.3163	0.2875	5.8419053407	26.746782609	4.5784347826	2.74906775	0.47057725	0.10278125
019	Mixed	50-100	7.5991	1.3735	0.2772	5.5326538041	27.413780664	4.9549062049	2.6368877	0.4766045	0.0961884
020	Mixed	0-10	14.1773	1.591	0.3559	8.9109365179	39.83506603	4.4703568418	4.76640826	0.5348942	0.11965358
020	Mixed	10-20	9.6133	1.2238	0.3106	7.8552868116	30.950740502	3.9401159047	4.08084585	0.5195031	0.1318497
020	Mixed	20-30	8.9835	1.115	0.3044	8.0569506726	29.512155059	3.6629434954	4.1611572	0.516468	0.14099808
020	Mixed	30-50	9.4778	1.0263	0.3055	9.2349215629	31.023895254	3.359410802	4.79008012	0.51869202	0.1543997
020	Mixed	50-100	8.9709	1.0684	0.3305	8.3965743167	27.143419062	3.232677761	4.70164869	0.55994844	0.17321505
021	Mixed	0-10	13.8817	1.0679	0.3051	12.999063583	45.498852835	3.5001638807	4.96687226	0.38209462	0.10916478
021	Mixed	10-20	9.8869	0.7058	0.2881	14.008075942	34.317598056	2.4498438042	3.81337733	0.27222706	0.11112017
021	Mixed	20-30	11.7867	0.8496	0.3123	13.873234463	37.741594621	2.7204610951	4.92919794	0.35530272	0.13060386
021	Mixed	30-50	8.5557	0.5621	0.2696	15.220957125	31.734792285	2.0849406528	3.63275022	0.23866766	0.11447216
021	Mixed	50-100	4.816	0.5417	0.2779	8.8905298135	17.329974811	1.9492623246	1.9957504	0.22448048	0.11516176
022	Mixed	0-10	16.9256	1.6012	0.4857	10.570572071	34.847848466	3.2966851966	6.58067328	0.62254656	0.18884016
022	Mixed	10-20	10.729	1.1893	0.44	9.0212730177	24.384090909	2.7029545455	4.0630723	0.45038791	0.166628
022	Mixed	20-30	9.2112	1.0419	0.4814	8.8407716671	19.13419194	2.1643124221	3.97186944	0.44926728	0.20757968
022	Mixed	30-50	6.0276	0.707	0.4061	8.5256011315	14.842649594	1.7409505048	2.49301536	0.2924152	0.16796296
022	Mixed	50-100	5.756	0.6828	0.4709	8.4299941418	12.223401996	1.449989382	2.4019788	0.28493244	0.19650657
023	Pure	0-10	24.1169	2.9292	0.4243	8.2332718831	56.839264671	6.9036059392	8.28415515	1.0061802	0.14574705
023	Pure	10-20	13.8595	1.8895	0.3429	7.3350092617	40.418489355	5.5103528726	5.12385715	0.69854815	0.12677013
023	Pure	20-30	8.9726	1.2679	0.2883	7.0767410679	31.122441901	4.3978494624	3.34139624	0.47216596	0.10736292
023	Pure	30-50	7.4006	1.3244	0.3189	5.5878888553	23.206647852	4.153026027	2.89289454	0.51770796	0.12465801
023	Pure	50-100	5.2729	0.9878	0.2922	5.3380238915	18.045516769	3.3805612594	1.58872477	0.29762414	0.08803986
024	Pure	0-10	10.2331	1.4158	0.2971	7.2277864105	34.443285089	4.7653988556	3.5304195	0.488451	0.1024995
024	Pure	10-20	10.3354	1.3846	0.2968	7.4645384949	34.82277628	4.6650943396	2.81743004	0.37744196	0.08090768
024	Pure	20-30	12.3992	1.3736	0.2801	9.0267909144	44.267047483	4.9039628704	4.49842976	0.49834208	0.10162028
024	Pure	30-50	8.4323	1.2671	0.2689	6.6548023045	31.358497583	4.7121606545	2.91504611	0.43803647	0.09295873
024	Pure	50-100	4.918	0.8945	0.2799	5.4980435998	17.570560915	3.1957842086	1.6829396	0.3060979	0.09578178
025	Pure	0-10	18.163	2.2719	0.7121	7.9946300453	25.506249122	3.1904226934	7.2815467	0.91080471	0.28548089
025	Pure	10-20	16.5198	2.0319	0.5735	8.130222944	28.805231037	3.5429816914	7.21750062	0.88773711	0.25056215
025	Pure	20-30	13.4948	1.8633	0.4715	7.2424193635	28.620996819	3.9518557794	5.22113812	0.72091077	0.18242335
025	Pure	30-50	6.0902	1.0556	0.3017	5.7694202349	20.186277759	3.4988399072	2.35020818	0.40735604	0.11642603
025	Pure	50-100	4.6335	0.8784	0.304	5.274931694	15.241776316	2.8894736842	2.12631315	0.40309776	0.1395056
026	Pure	0-10	20.9982	2.2108	0.4508	9.4980097702	46.57985803	4.9041703638	7.26327738	0.76471572	0.15593172
026	Pure	10-20	12.2802	1.7056	0.348	7.1999296435	35.287931034	4.9011494253	4.52402568	0.62834304	0.1282032
026	Pure	20-30	12.1175	1.6782	0.3424	7.2205339054	35.38989486	4.9012850467	4.2726305	0.59173332	0.12073024
026	Pure	30-50	7.0488	1.3877	0.3616	5.0794840383	19.493362832	3.8376659292	2.61299016	0.51442039	0.13404512
026	Pure	50-100	6.1138	1.2102	0.3341	5.0518922492	18.299311583	3.6222687818	2.27677912	0.45067848	0.12441884
027	Pure	0-10	10.7306	1.5713	0.2805	6.8291223827	38.255258467	5.6017825312	4.12698876	0.60432198	0.1078803
027	Pure	10-20	9.0487	1.4271	0.2857	6.3406208395	31.672033602	4.995099755	3.66200889	0.57754737	0.11562279
027	Pure	20-30	8.9829	1.4522	0.2772	6.1857182206	32.405844156	5.2388167388	3.29313114	0.53237652	0.10162152
027	Pure	30-50	10.483	1.2635	0.2893	8.2967946181	36.235741445	4.367438645	4.4584199	0.53736655	0.12303929
027	Pure	50-100	7.6703	0.9785	0.2322	7.8388349515	33.033161068	4.214039621	3.45470312	0.4407164	0.10458288
028	Pure	0-10	13.0926	1.8009	0.3756	7.2700316508	34.857827476	4.7947284345	5.4530679	0.75007485	0.1564374
028	Pure	10-20	14.4523	1.8748	0.3648	7.7087155963	39.617050439	5.139254386	4.88921309	0.63424484	0.12341184
028	Pure	20-30	13.7905	1.8812	0.3287	7.3306931746	41.954669912	5.7231518102	4.8928694	0.66744976	0.11662276
028	Pure	30-50	12.5939	1.7276	0.3147	7.2898240333	40.018748014	5.4896727042	4.29955746	0.58980264	0.10743858
028	Pure	50-100	11.4833	1.4557	0.3209	7.8885072474	35.784668121	4.5363041446	4.71504298	0.59771042	0.13176154
029	Pure	0-10	14.6259	1.8662	0.2805	7.8372628872	52.142245989	6.6531194296	5.8649859	0.7483462	0.1124805
029	Pure	10-20	11.7293	1.3482	0.2445	8.6999703308	47.972597137	5.5141104294	4.26242762	0.48993588	0.0888513
029	Pure	20-30	5.0975	0.9467	0.235	5.3844935037	21.691489362	4.0285106383	1.74589375	0.32424475	0.0804875
029	Pure	30-50	3.4503	0.7487	0.2257	4.6083878723	15.287106779	3.3172352681	1.37183928	0.29768312	0.08973832
029	Pure	50-100	4.0204	0.6848	0.2233	5.870911215	18.00447828	3.0667263771	1.6644456	0.2835072	0.0924462
030	Pure	0-10	12.2879	1.5841	0.4186	7.7570229152	29.354753942	3.7842809365	5.44476849	0.70191471	0.18548166
030	Pure	10-20	8.742	1.3636	0.3125	6.4109709592	27.9744	4.36352	2.9976318	0.46757844	0.10715625
030	Pure	20-30	8.9404	1.0922	0.2619	8.1856802783	34.136693394	4.1702940053	3.63784876	0.44441618	0.10656711
030	Pure	30-50	5.868	0.7854	0.2411	7.4713521772	24.338448776	3.2575694732	1.7785908	0.23805474	0.07307741
030	Pure	50-100	0.4274	0.5786	0.2321	0.7386795714	1.8414476519	2.4928909953	0.14356366	0.19435174	0.07796239
031	Pure	0-10	17.3038	2.0255	0.403	8.5429770427	42.937468983	5.0260545906	6.91805924	0.8097949	0.1611194
031	Pure	10-20	14.3693	1.7947	0.3343	8.0065191954	42.983248579	5.3685312593	5.87848063	0.73421177	0.13676213
031	Pure	20-30	15.8779	1.8348	0.318	8.6537497275	49.930503145	5.7698113208	6.56709944	0.75887328	0.1315248
031	Pure	30-50	12.0258	1.535	0.2793	7.8343973941	43.056928034	5.4958825636	4.7441781	0.6055575	0.11018385
031	Pure	50-100	3.7662	0.9072	0.2686	4.1514550265	14.021593448	3.3775130305	1.45224672	0.34981632	0.10357216
032	Mixed	0-10	40.411	2.4199	0.3386	16.699450391	119.34731246	7.1467808624	15.275358	0.9147222	0.1279908
032	Mixed	10-20	35.9567	2.0672	0.3177	17.393914474	113.17815549	6.5067673906	13.663546	0.785536	0.120726
032	Mixed	20-30	44.4643	1.9047	0.2978	23.344516197	149.30926797	6.3959032908	16.92311258	0.72492882	0.11334268
032	Mixed	30-50	38.2831	1.7509	0.2782	21.864812382	137.60999281	6.2936736161	16.18609468	0.74028052	0.11762296
032	Mixed	50-100	7.8164	0.8505	0.2499	9.1903586126	31.278111244	3.4033613445	3.50409212	0.38127915	0.11203017
033	Pure	0-10	16.2975	1.8814	0.6898	8.6624322313	23.626413453	2.727457234	5.847543	0.67504632	0.24750024
033	Pure	10-20	8.131	1.2018	0.5891	6.7656848061	13.802410457	2.0400611102	3.1751555	0.4693029	0.23004355
033	Pure	20-30	8.686	1.0777	0.5129	8.0597568897	16.935075063	2.1011893157	3.21382	0.398749	0.189773
033	Pure	30-50	6.8944	0.9823	0.4841	7.0186297465	14.241685602	2.0291262136	2.32686	0.33152625	0.16338375
033	Pure	50-100	3.3483	0.6246	0.4211	5.3607108549	7.9513179767	1.4832581335	1.10426934	0.20599308	0.13887878
034	Pure	0-10	5.041	2.1206	0.4069	2.3771574083	12.388793315	5.2115999017	1.8082067	0.76065922	0.14595503
034	Pure	10-20	9.9553	1.1605	0.3692	8.5784575614	26.964517876	3.1432827736	4.07569982	0.4751087	0.15115048
034	Pure	20-30	9.1022	0.8922	0.3494	10.201972652	26.050944476	2.5535203205	3.79197652	0.37169052	0.14556004
034	Pure	30-50	9.3286	0.9076	0.3676	10.278316439	25.377040261	2.4689880305	3.6941256	0.3594096	0.1455696
034	Pure	50-100	4.3552	0.6625	0.3289	6.5738867925	13.241714807	2.0142900578	1.77169536	0.269505	0.13379652
035	Pure	0-10	18.5952	1.6856	0.3219	11.031798766	57.767008388	5.2364088226	23.07292416	2.09149248	0.39941352
035	Pure	10-20	10.5472	0.8523	0.295	12.374985334	35.753220339	2.8891525424	14.87893504	1.20233961	0.4161565
035	Pure	20-30	5.3452	0.6033	0.2777	8.8599370131	19.248109471	2.1724882967	7.26091968	0.81952272	0.37722768
035	Pure	30-50	6.816	0.5069	0.2955	13.44643914	23.065989848	1.7153976311	10.0508736	0.74747474	0.4357443
035	Pure	50-100	5.1733	0.4218	0.287	12.264817449	18.02543554	1.4696864111	7.49197306	0.61085076	0.4156334
036	Pure	0-10	9.1714	0.4887	0.2163	18.766932679	42.401294498	2.2593619972	12.0695624	0.6431292	0.2846508
036	Pure	10-20	7.9022	0.4663	0.2047	16.946600901	38.603810454	2.2779677577	10.44512796	0.61635534	0.27057246
036	Pure	20-30	5.5309	0.3291	0.216	16.806137952	25.606018519	1.5236111111	7.28917311	0.43372089	0.2846664
036	Pure	30-50	7.2626	0.2521	0.1861	28.808409361	39.025255239	1.3546480387	10.3600989	0.35962065	0.26547165
036	Pure	50-100	4.3938	0.2298	0.2414	19.120104439	18.201325601	0.951946976	6.6434256	0.3474576	0.3649968
037	Pure	0-10	19.351	1.2036	0.2564	16.077600532	75.471918877	4.6942277691	16.92605571	1.0527725	0.224269582
037	Pure	10-20	8.5714	0.5186	0.2087	16.527959892	41.070436033	2.4849065644	9.279033604	0.561414335	0.225929756
037	Pure	20-30	11.3111	0.7908	0.2315	14.303363682	48.860043197	3.4159827214	11.01594575	0.770164696	0.22545919
037	Pure	30-50	11.6631	0.914	0.2815	12.760503282	41.431971581	3.2468916519	8.502018237	0.66627609	0.205204288
037	Pure	50-100	12.0676	0.9337	0.2871	12.924493949	42.032741205	3.2521769418	12.46793646	0.96467502	0.296624396
038	Pure	0-10	11.305	1.3492	0.4829	8.3790394308	23.410644026	2.7939531994	10.86044109	1.29614393	0.463910394
038	Pure	10-20	7.7873	1.0933	0.5175	7.1227476447	15.047922705	2.1126570048	9.921035775	1.392866387	0.659296035
038	Pure	20-30	3.4607	0.672	0.5351	5.1498511905	6.467389273	1.2558400299	5.018312952	0.974457857	0.77594107
038	Pure	30-50	4.3443	0.6087	0.4867	7.137013307	8.9260324635	1.2506677625	5.544755058	0.77690132	0.62118921
038	Pure	50-100	3.6743	0.5042	0.4253	7.287385958	8.6393134258	1.1855161063	4.837911778	0.663874784	0.559987992
039	Pure	0-10	7.4685	1.1225	0.6063	6.6534521158	12.318159327	1.8513936995	8.519303371	1.280433559	0.691605227
039	Pure	10-20	6.7194	1.073	0.706	6.2622553588	9.5175637394	1.5198300283	6.874107405	1.097704742	0.722254938
039	Pure	20-30	6.0606	0.9216	0.6776	6.576171875	8.944214876	1.360094451	6.639921178	1.009693984	0.74237049
039	Pure	30-50	6.911	0.9236	0.6354	7.4826764833	10.876613157	1.4535725527	7.28388183	0.973432681	0.669682899
039	Pure	50-100	9.7741	1.1485	0.6209	8.5103178058	15.741826381	1.8497342567	7.336780371	0.862104159	0.466069196
040	Pure	0-10	13.8143	1.5219	0.5258	9.0770090019	26.272917459	2.8944465576	11.69328889	1.288231496	0.445070058
040	Pure	10-20	9.6098	1.1215	0.4845	8.5687026304	19.834468524	2.3147574819	7.32858642	0.855273749	0.369487411
040	Pure	20-30	6.6536	0.9889	0.4893	6.7282839519	13.598201512	2.0210504803	6.020437529	0.8947954	0.442737778
040	Pure	30-50	5.4775	0.8892	0.4773	6.160031489	11.476010895	1.8629792583	4.195603145	0.681100925	0.365597696
040	Pure	50-100	4.5837	1.3757	0.4054	3.3319037581	11.306610755	3.3934385792	4.239055447	1.272262273	0.374918315
